# Supplementary material for: Association between Maternal Exposure to Ambient Air Pollution and the Risk of Preterm Birth: A Birth Cohort Study in Chongqing, China, 2015–2020
Source: Int J Environ Res Public Health. 2022 Feb 15;19(4):2211. doi: 10.3390/ijerph19042211 (PMC8871940; doi:10.3390/ijerph19042211)
Supplement: Supplementary file 1 [file ijerph-19-02211-s001.zip]

Archive with 1 entries (1 files):
- ijerph-1520848-supplementary.pdf
